# Supplementary material for: Stereoselective Synthesis and Structural Confirmation of All Four 8-Hydroxyhexahydrocannabinol Stereoisomers
Source: Molecules. 2026 Jan 13;31(2):289. doi: 10.3390/molecules31020289 (PMC12844277; doi:10.3390/molecules31020289)
Supplement: Supplementary file 1 [file molecules-31-00289-s001.zip]

Archive with 1 entries (1 files):
- molecules-4062454-supplementary.pdf
